# Supplementary material for: Integrated Analysis of Gut Microbiome and Adipose Transcriptome Reveals Beneficial Effects of Resistant Dextrin from Wheat Starch on Insulin Resistance in Kunming Mice
Source: Biomolecules. 2024 Feb 4;14(2):186. doi: 10.3390/biom14020186 (PMC10886926; doi:10.3390/biom14020186)
Supplement: Supplementary file 1 [file biomolecules-14-00186-s001.zip]

Archive with 1 entries (1 files):
- biomolecules-2780435-supplementary.pdf
